# Supplementary material for: Effect of Coenzyme Q10 Supplementation on Lipid and Glycaemic Profiles: An Umbrella Review
Source: J Cardiovasc Dev Dis. 2024 Nov 25;11(12):377. doi: 10.3390/jcdd11120377 (PMC11678712; doi:10.3390/jcdd11120377)
Supplement: Supplementary file 1 [file jcdd-11-00377-s001.zip]

Archive with 1 entries (1 files):
- jcdd-3275032-supplementary.pdf
